# Supplementary material for: Reciprocal discoidin domain receptor signaling strengthens integrin adhesion to connect adjacent tissues
Source: eLife. 2023 Jul 5;12:RP87037. doi: 10.7554/eLife.87037 (PMC10328527; doi:10.7554/eLife.87037)
Supplement: Figure 3—source data 1. — Raw data of DDR-2::mNG fluorescence intensity quantification in the seam and utse used to generate boxplots in Figure 3B and C in Microsoft Excel format. Note that the boxplot in Figure 3—figure supplement 1A was also generated from these data. [file elife-87037-fig3-data1.xlsx]

## Sheet: Figure 3—Source data 1
Figure 3—Source data 1. Source data for Figure 3. Raw data of DDR-2::mNG fluorescence intensity quantification in the seam and utse used to generate boxplots in Figure 2B and C.
Developmental stage	Worm	Slice	DDR-2::mNG mean fluorescence intensity (Seam in contact with utse)			DDR-2::mNG mean fluorescence intensity (Seam not in contact with utse)				Developmental stage	Worm	Slice	DDR-2::mNG mean fluorescence intensity (Utse in contact with seam)
			Raw signal	Background	Corrected signal	Raw signal	Background	Corrected signal					Raw signal	Background	Corrected signal
Early L4	1	12	5464.9	3248.45	2216.46	4880.98	3248.45	1632.53		Early L4	1	39	5041.7	2515.07	2526.63
	2	7	5634.83	3606.49	2028.34	5431.95	3606.49	1825.47			2	37	4966.29	2474.02	2492.27
	3	12	7071.49	3816.07	3255.42	6467.5	3816.07	2651.43			3	49	4911.41	2519.41	2392
	4	21	6393.99	3734.17	2659.82	5599.57	3734.17	1865.39			4	57	5189.4	2580.85	2608.55
	5	16	7891.52	4127.78	3763.74	7537.1	4127.78	3409.32			5	42	4902.65	2514.91	2387.74
	6	14	6549.52	3901.25	2648.26	6615.33	3901.25	2714.07			6	53	5395.82	2513.59	2882.23
	7	10	5811.24	3429.36	2381.88	5199.26	3429.36	1769.91			7	37	5214.56	2504.55	2710.01
	8	10	6725.74	3911.72	2814.02	6659.83	3911.72	2748.11			8	33	4376.86	2491.48	1885.38
	9	6	5995.5	3632.94	2362.57	6398.9	3632.94	2765.96			9	47	5825.14	2494.59	3330.54
	10	11	7131.45	4129.11	3002.35	7210.47	4129.11	3081.36			10	75	4681.92	2480.96	2200.96
Mid L4	1	21	6362.94	3543.8	2819.14	4798.36	3543.8	1254.56		Mid L4	1	41	6903.08	2460.48	4442.61
	2	12	8299.6	3683.67	4615.93	8246.78	3683.67	4563.11			2	31	6327.38	2474.55	3852.84
	3	20	6172.56	3590.56	2582.01	5547.22	3590.56	1956.66			3	37	6305.68	2480.25	3825.43
	4	16	8477.98	3690.18	4787.79	6289.93	3690.18	2599.74			4	51	6206.2	2509.93	3696.27
	5	6	7956.99	3608.25	4348.75	6610.1	3608.25	3001.86			5	65	7544.12	2522.1	5022.02
	6	10	7599.15	3650.87	3948.28	6324.15	3650.87	2673.28			6	59	4341.45	2520.4	1821.06
	7	9	9618.13	3631.7	5986.43	6705.15	3631.7	3073.45			7	38	5799.05	2511.65	3287.4
	8	12	8726.81	3708.5	5018.31	6294.74	3708.5	2586.24			8	51	5555.71	2557.91	2997.8
	9	15	7980.84	3608	4372.84	6176.82	3608	2568.82			9	57	5276.35	2558.52	2717.83
	10	15	8768.76	3831	4937.76	6484.34	3831	2653.34			10	50	4354.75	2540.88	1813.87
Late L4	1	13	9126.11	3573.61	5552.51	6642.69	3573.61	3069.09		Late L4	1	29	8616.6	2509.66	6106.94
	2	13	10765.6	3730.01	7035.54	7154.28	3730.01	3424.27			2	39	6429.14	2626.73	3802.41
	3	15	8957.5	3677.02	5280.49	5015.96	3677.02	1338.94			3	51	6852	2475.32	4376.68
	4	14	9420.29	3620.83	5799.46	5438.09	3620.83	1817.26			4	37	8082.7	2592.15	5490.55
	5	13	8742.2	3796.87	4945.34	4994.01	3796.87	1197.14			5	31	5635.05	2580.97	3054.08
	6	14	9134.08	3550.45	5583.63	5879.46	3550.45	2329.01			6	33	7716.6	2551.59	5165.01
	7	12	9820.82	3513.16	6307.66	5388.52	3513.16	1875.36			7	47	6223.05	2587.96	3635.09
	8	13	9352.16	3682.04	5670.13	6294.57	3682.04	2612.53			8	25	8537.3	2516.68	6020.62
	9	13	8737.11	3664.22	5072.89	6445.67	3664.22	2781.45			9	33	6016.1	2566.41	3449.7
Young adult	1	21	6792.4	3408.82	3383.58	5059.03	3408.82	1650.21			10	41	6515.38	2695.34	3820.04
	2	18	7509.02	3604.56	3904.45	5954.51	3604.56	2349.95		Young adult	1	37	4432.82	2668	1764.82
	3	12	5629.23	3394.72	2234.51	4800.52	3394.72	1405.8			2	35	4704.32	2947.69	1756.63
	4	13	6862.28	3664.36	3197.92	5766.34	3664.36	2101.98			3	37	4678.45	2758.57	1919.88
	5	12	6754.01	3475.33	3278.68	5104.24	3475.33	1628.91			4	25	4420.45	2719.95	1700.5
	6	15	7664.2	3396.07	4268.13	5171.03	3396.07	1774.96			5	47	3923.36	2902.97	1020.39
	7	14	7682.71	3560.01	4122.7	5397.24	3560.01	1837.23			6	27	4308.8	2735.98	1572.82
	8	15	6693.68	3587.57	3106.11	4901.48	3587.57	1313.91			7	29	4443	2550.2	1892.8
	9	13	7022.31	3513.44	3508.87	5581.83	3513.44	2068.39			8	36	4333.75	2664.18	1669.57
	10	14	7393.73	3692.19	3701.54	5482.07	3692.19	1789.89			9	39	3988.86	2623.65	1365.21
	11	14	7308.23	4071.78	3236.45	6500.5	4071.78	2428.72			10	35	4045.73	2583.39	1462.34
	12	14	7393.66	3476.81	3916.86	6323.5	3476.81	2846.7
