# Supplementary material for: Reciprocal discoidin domain receptor signaling strengthens integrin adhesion to connect adjacent tissues
Source: eLife. 2023 Jul 5;12:RP87037. doi: 10.7554/eLife.87037 (PMC10328527; doi:10.7554/eLife.87037)
Supplement: Figure 4—source data 1. — Raw data of fluorescence intensity quantification for boxplot in Figure 4B, and raw data of DDR-2::mNG puncta counts for boxplots in Figure 4C and D in Microsoft Excel format. [file elife-87037-fig4-data1.xlsx]

## Sheet: Figure 4—Source data 1
Figure 4—Source data 1. Source data for Figure 4. Raw data of fluorescence intensity quantification for boxplot in Figure 4B, and raw data of DDR-2::mNG puncta counts for boxplots in Figure 4C and D.
Tagged strain	Worm	Mean fluorescence intensity (utse-seam connection)				Treatment	Worm	Number of discrete DDR-2::mNG punctae (utse-seam connection)		Treatment	Worm	Number of discrete DDR-2::mNG punctae (utse-seam connection)
		Raw signal	Background	Corrected signal		Control RNAi	1	14		Control RNAi	1	14
CLE-1::mNG	1	2207.04	289.368	1917.68			2	11			2	17
	2	2380.81	428.029	1952.78			3	15			3	12
	3	2096.26	274.886	1821.38			4	12			4	14
	4	2779.16	369.179	2409.98			5	15			5	14
	5	2755.7	377.03	2378.68			6	13			6	14
	6	2102.62	333.235	1769.39			7	13			7	15
	7	3412.39	439.591	2972.8			8	13			8	18
	8	3131.91	275.778	2856.13			9	18			9	12
	9	2595.32	298.385	2296.93			10	13			10	12
	10	3339.21	323.095	3016.12			11	12			11	12
EMB-9::mNG	1	22349.4	2753.3	19596.1			12	21			12	15
	2	19980.3	2399.1	17581.2			13	14		him-4 RNAi	1	6
	3	17070.9	2804.48	14266.5			14	13			2	2
	4	22101.3	2299.07	19802.3			15	13			3	7
	5	14845.5	2206.22	12639.3			16	12			4	7
	6	26803.5	3322.24	23481.3		col-99 RNAi	1	6			5	0
	7	22260.3	3157.04	19103.3			2	10			6	15
	8	16630.2	2610.79	14019.4			3	17			7	6
	9	19096.8	1970.06	17126.7			4	14			8	3
	10	18798.6	2847.97	15950.6			5	16			9	6
	11	18581.6	2284.68	16296.9			6	12			10	9
							7	11			11	5
							8	18			12	6
							9	16			13	6
							10	9			14	5
							11	18
							12	19
							13	13
							14	12
							15	14
						cle-1 RNAi	1	9
							2	5
							3	12
							4	16
							5	9
							6	11
							7	13
							8	8
							9	14
							10	4
							11	11
							12	15
							13	15
						emb-9 RNAi	1	2
							2	4
							3	10
							4	13
							5	2
							6	1
							7	14
							8	2
							9	5
							10	5
							11	4
							12	6
							13	0
							14	1
							15	0
