# Supplementary material for: Reciprocal discoidin domain receptor signaling strengthens integrin adhesion to connect adjacent tissues
Source: eLife. 2023 Jul 5;12:RP87037. doi: 10.7554/eLife.87037 (PMC10328527; doi:10.7554/eLife.87037)
Supplement: Figure 5—source data 1. — Raw data of INA-1/PAT-2 fluorescence intensity quantification used to generate Figure 5B in Microsoft Excel format. [file elife-87037-fig5-data1.xlsx]

## Sheet: Figure 5—Source data 1
Figure 5—Source data 1. Source data for Figure 5. Raw data of INA-1/PAT-2 fluorescence intensity quantification used to generate Figure 5B.
Genotype	Developmental stage	Worm	Slice	INA-1::mNG Mean fluorescence intensity (utse-seam connection)				Genotype	Developmental stage	Worm	Slice	PAT-2::2xmNG Mean fluorescence intensity (utse-seam connection)
				Raw signal	Background	Corrected signal						Raw signal	Background	Corrected signal
Wild type	Mid L4	1	44	10906.8	2678.81	8228.04		Wild type	Mid L4	1	35	7594.83	2627.2	4967.63
		2	45	11916.1	2755.85	9160.25				2	32	7290.05	2693.26	4596.79
		3	51	10424.4	2733.29	7691.11				3	42	7057.18	2571.06	4486.13
		4	50	11392	2672.44	8719.6				4	33	7008.09	2732.57	4275.52
		5	46	9862.45	2674.66	7187.79				5	38	6538.79	2666.11	3872.68
		6	49	13554.3	2721.89	10832.5				6	37	6736.41	2803.92	3932.49
		7	58	11523.1	2733.33	8789.77				7	35	5673.21	2626.03	3047.18
		8	48	13505	2834.75	10670.2				8	37	7321.02	2695.38	4625.64
		9	60	14845.9	2709.35	12136.6				9	36	6878.9	2743.13	4135.77
		10	50	13694.9	2725.57	10969.4				10	37	6706.18	2631.36	4074.82
		11	55	14083.7	2761.52	11322.2			Mid-to-late L4	1	40	6470.15	2690.35	3779.8
	Mid-to-late L4	1	36	9527.69	2793.93	6733.76				2	36	6443.95	2621.5	3822.45
		2	40	13013.7	2818.35	10195.3				3	25	6013.2	2619.82	3393.38
		3	30	12477.7	2834.84	9642.88				4	26	5103.41	2645.08	2458.33
		4	37	11403	2704.37	8698.58				5	34	4462.55	2667.16	1795.4
		5	33	11996.3	2782.68	9213.6				6	36	5819.36	2636.65	3182.71
		6	42	10074	2694.36	7379.59				7	30	5633.06	2565.67	3067.39
		7	38	13757.1	2711.39	11045.7				8	35	5599.82	2763.09	2836.73
		8	41	12117.3	2683.31	9433.94				9	31	5384.33	2556.23	2828.1
		9	32	14223.4	2761.52	11461.9				10	31	5707.32	2560.92	3146.4
		10	40	11472.6	2717.19	8755.41			Late L4	1	22	8335.14	2796.03	5539.11
	Late L4	1	23	16685.7	2831.25	13854.5				2	27	7438.08	2662.43	4775.65
		2	15	17085.9	2880.58	14205.4				3	21	7742.66	2782.05	4960.61
		3	19	14350.9	2933.14	11417.8				4	18	7946.49	2701.49	5245
		4	22	18694.2	2826.98	15867.2				5	21	6130.18	2794.37	3335.82
		5	21	14566.8	2829.01	11737.8				6	21	7289.82	2615.72	4674.1
		6	20	13560.7	2779.79	10780.9				7	20	6412.5	2650.75	3761.76
		7	22	13885.9	2725.1	11160.8				8	21	8008.76	2720.54	5288.22
		8	17	13799.9	2736.15	11063.8				9	17	7534.57	2578.9	4955.67
		9	23	15316.8	2728.74	12588				10	22	6080.29	2703.97	3376.31
		10	29	11721.2	2728.25	8992.91			Young adult	1	16	4809.48	2854.2	1955.28
	Young adult	1	18	9030.02	2761.5	6268.51				2	21	6282.55	2835.95	3446.6
		2	17	9700.74	2751.3	6949.45				3	21	5047.69	2827.93	2219.76
		3	20	10450.5	2713.3	7737.15				4	20	5083.22	2835.05	2248.17
		4	21	9326.42	2722.19	6604.23				5	17	5131.73	2812.87	2318.86
		5	18	10558.4	2915.14	7643.25				6	21	6624.19	3088.57	3535.61
		6	21	9849.41	2837.32	7012.09				7	23	4766.8	2843.94	1922.86
		7	19	11005.2	2741.36	8263.87				8	18	5092.66	2711.39	2381.27
		8	16	10116.9	2774.24	7342.61				9	14	5156.46	2724.28	2432.18
		9	20	9517.08	2808.04	6709.04		ddr-2(qy64)	Mid L4	1	29	3267.16	2502.92	764.239
		10	16	8341.98	2720.98	5621				2	38	4597.65	2496.3	2101.34
ddr-2(qy64)	Mid L4	1	50	14157.7	3027.6	11130.1				3	41	4395.96	2466.9	1929.05
		2	45	11195.1	2864.4	8330.75				4	49	4302.77	2468.68	1834.09
		3	47	9731.99	2722.12	7009.87				5	41	4524.25	2444.07	2080.19
		4	39	10315.9	2743.4	7572.53				6	39	3878.02	2473.05	1404.97
		5	56	11179	2770.17	8408.85				7	42	4340.75	2439.89	1900.87
		6	51	10632.6	2831.18	7801.39	`			8	40	4522.76	2485.98	2036.78
		7	42	10563.6	2949.59	7614.05				9	43	3921.29	2572.26	1349.03
		8	39	8665.11	3159.96	5505.15				10	44	4181.41	2443.89	1737.52
		9	51	11461.5	2973.83	8487.67			Mid-to-late L4	1	34	4617.38	2537.92	2079.45
		10	48	12167.9	2950.29	9217.61				2	36	4506.84	2842.65	1664.19
	Mid-to-late L4	1	33	12549.4	3034	9515.37				3	37	4883.54	2654.91	2228.62
		2	30	8687.96	2833.09	5854.87				4	27	4715.85	2716.91	1998.94
		3	29	11162.3	2899.88	8262.43				5	28	4434.24	2511.59	1922.65
		4	34	11688.7	2972.41	8716.3				6	36	4703.18	2485.6	2217.58
		5	33	10704.8	2931.02	7773.83				7	32	4767.91	2441.98	2325.93
		6	33	12077.2	2922.16	9155.05				8	32	5245.38	2532.94	2712.44
		7	29	11171.6	2885.57	8286.08				9	28	4582.19	2485.49	2096.7
		8	34	11608.3	3082.43	8525.83				10	34	4330.92	2501.68	1829.24
		9	40	8881.28	2820.2	6061.09			Late L4	1	19	4637.41	2553.81	2083.6
		10	40	10713.8	3067.71	7646.11				2	23	4597.57	2548.03	2049.54
	Late L4	1	21	15235.3	3473.49	11761.9				3	21	4842.1	2553.46	2288.64
		2	17	13660.8	3128.14	10532.7				4	24	7690.18	2516.16	5174.02
		3	18	16966.8	3029.91	13936.9				5	25	6698.47	2590.92	4107.55
		4	27	14062.1	2781.71	11280.4				6	21	6963.94	2586.83	4377.1
		5	15	12959.3	3021.14	9938.16				7	20	5699.84	2580.28	3119.56
		6	19	11087.1	3030.81	8056.27				8	19	5569.95	2653.65	2916.3
		7	23	10512.4	3021.45	7490.98				9	24	4603.28	2519.91	2083.38
		8	21	11360.2	2958.59	8401.62				10	22	5423.77	2482.76	2941.01
		9	19	11207.4	2903.04	8304.35			Young adult	1	18	4293.88	2544.75	1749.13
		10	21	14719.7	2912.36	11807.4				2	23	3723.42	2558.05	1165.36
	Young adult	1	18	9695.56	3312.93	6382.63				3	18	3752.13	2718.09	1034.04
		2	17	10892.6	2973.55	7919.04				4	16	3899.2	2519.49	1379.71
		3	14	10039.5	3491.26	6548.26				5	21	3559.13	2525.91	1033.22
		4	12	9741.97	3095.61	6646.37				6	18	3972.12	2655.93	1316.19
		5	19	10104.9	3098.57	7006.36				7	19	3490.81	2618.55	872.26
		6	23	8726.11	3252.03	5474.08				8	17	4947.21	2692.87	2254.34
		7	18	9434.08	2996.25	6437.83				9	18	4813.25	2588.58	2224.67
		8	21	10411.4	3358.25	7053.15				10	19	4113.19	2563.62	1549.57
		9	19	9188.78	3147.59	6041.19
		10	20	8532.65	3204.91	5327.74
